# Supplementary material for: T lymphocyte senescence is attenuated in Parkinson’s disease
Source: J Neuroinflammation. 2021 Oct 13;18:228. doi: 10.1186/s12974-021-02287-9 (PMC8513368; doi:10.1186/s12974-021-02287-9)
Supplement: Supplementary file 1 — Additional file 1: Table S1. List of qPCR primers. [file 12974_2021_2287_MOESM1_ESM.xlsx]

## Sheet: on Primer sequences
Telomere qPCR Primers	Tel-A 5’-CGGTTTGTTTGGGTTTGGGTTTGGGTTTGGGTTTGGGTT-3’
	Tel-B 5'-GGCTTGCCTTACCCTTACCCTTACCCTTACCCTTACCCT -3'
BioRad PrimePCR™ SYBR® Green Assay	Unique Assay ID	Chromosome Location*	Amplicon Length	PreAmp Primer
p16/CDKN2A	qHsaCED0056722	9:21967834-21967949	86	PrimePCR™ PreAmp for SYBR® Green Assay: CDKN2A, Human
hTERT	qHsaCID0009247	5:1258726-1264523	150	PrimePCR™ PreAmp for SYBR® Green Assay: TERT human
p21/CDKN1A	qHsaCID0014498	6:36652205-36653597	159	PrimePCR™ PreAmp for SYBR® Green Assay: CDKN1A, Human
This is the amplicon context sequence in accordance with the minimum information for the publication of real-time quantitative PCR experiements (MIQE) guidelines.
